# Supplementary material for: The Influence of a Christian, Seventh-Day Adventist Lifestyle Based on Religious Principles on the Risk of Developing Type 2 Diabetes Mellitus
Source: Healthcare (Basel). 2025 Aug 19;13(16):2044. doi: 10.3390/healthcare13162044 (PMC12386069; doi:10.3390/healthcare13162044)
Supplement: Supplementary file 1 [file healthcare-13-02044-s001.zip]

Archive with 1 entries (1 files):
- healthcare-3738263-supplementary.xlsx
