# Supplementary material for: The Influence of a Christian, Seventh-Day Adventist Lifestyle Based on Religious Principles on the Risk of Developing Type 2 Diabetes Mellitus
Source: Healthcare (Basel). 2025 Aug 19;13(16):2044. doi: 10.3390/healthcare13162044 (PMC12386069; doi:10.3390/healthcare13162044)
Supplement: Supplementary file 1 [file healthcare-13-02044-s001.zip › healthcare-3738263-supplementary.xlsx]

## Sheet: Hoja1
									ENCUESTA DE ESTILO DE VIDA
				DATOS SOCIODEMOGRÁFICOS					AGUA	DESACANSO							EJERCICIO						LUZ SOLAR			AIRE				NUTRICIÓN
N°	¿Ha a2stido a la igle2a los últimos 3 años?	¿Diezma 2?	¿Ha 2do diag1sticado con Diabetes?	Edad: (años cumplidos)	Sexo:	Estado civil	Nivel de instrucción	Años de Adventista	¿Cuántos vasos de agua consume cada día?	¿Con que frecuencia duerme usted antes de las 09:00 de la noche?	¿Duerme Ud. al menos 7 horas por noche?	¿Tiene un horario regular para acostarse a dormir?	¿Siente que ha dormido lo suficiente cuando se levanta?	¿Descansa usted de su trabajo o estudio habitual durante todo un día una vez por semana?	¿Tiene usted vacaciones de por lo menos de dos semanas al año?	¿Realiza alguna actividad recreativa al menos una hora diaria?	¿Práctica algún tipo de deporte como: fútbol, baloncesto, vóleibol, ciclismo, natación, etc.	Asiste al gimnasio a practicar ejercicio con máquinas, levantar pesas u otros.	¿Sus labores cotidianas requieren movimiento corporal constante?	Realiza pausas activas de al menos 15 minutos, dos veces al día.	¿Realiza ejercicio físico aeróbico al aire libre? ¿cómo caminar, trotar o correr?	¿Realiza al menos 30 minutos de ejercicio 5 veces por semana?	¿En sus actividades diarias, está expuesto a los rayos solares mínimo 10 minutos por día?	¿Evita exponerse a los rayos solares en las horas centrales del día? (10am a 4pm)	¿Usa protectores solares en su piel como medios de protección?	¿En sus actividades diarias, tienes espacios con buena calidad de aire?	¿Realiza ejercicios de respiración profunda mínimo 3 veces por día en ambientes libres de contaminación?	¿Vive en sitios con buena calidad de aire atmosférico?	¿Acostumbra a salir a disfrutar de la naturaleza (ríos, mares, cascadas, montañas, etc) mínimo 1 vez por mes?	Consume cereales tipo: Avena, trigo, maíz, cebada, centeno, quinoa, ¿entre otros en su alimentación diaria?	¿Consume alimentos integrales como pan, arroz, harinas y otros?	¿Consume pan blanco, arroz blanco u otros alimentos refinados?	¿Consume cinco o más porciones de fruta al día?	¿Consume en su alimentación diaria diferentes tipos de leguminosas como arvejas, frijoles, garbanzos, habas, lentejas, entre otros?	¿Consume en su alimentación diaria diferentes tipos de hortalizas y verduras como tomate, lechuga, zanahoria, zapallo, brócoli, entre otros?	¿Consume en su alimentación diaria diferentes tipos de frutos secos como maní, ajonjolí, almendras, pistachos, nueces, etc.?	¿Consume alimentos de origen animal como huevos y derivados de los productos lácteos? (leche, queso, yogur, mantequilla, entre otros)	¿Consume productos cárnicos como res, pollo, pescado, cerdo, jamones, mortadelas, etc.?	Consume bebidas azucaradas como: Jugos de fruta envasados, gaseosas, energizantes, rehidratantes, te, café, ¿entre otros?	¿Consume alimentos dulces como helados, tortas, pudines, mermeladas, caramelos, chocolatinas, golosinas, etc.?	¿Incluye en sus comidas aditivos y condimentos como caldos concentrados, pimienta, mayonesa, ají, salsa de tomate, vinagre, etc.?	¿Consume pasabocas tipo papitas, platanitos, crispetas, galletas, Cheetos, etc.?	¿Consume comidas rápidas como hamburguesas, hot dog, salchipapas, pizzas, etc.?	¿Tiene horarios regulares para cada comida del día?	¿Desayuna?	¿Almuerza?	¿Cena?	¿Consume alimentos entre comidas?	¿Consume líquidos con las comidas?
1	2	2	1	2	1	2	3	4	3	1	1	1	1	4	4	1	1	1	3	3	1	0	3	1	2	3	1	2	1	0	0	3	1	1	0	0	4	4	3	4	3	3	4	1	1	0	0	4	4
2	2	2	1	3	2	4	3	4	4	2	2	4	4	3	2	4	3	0	2	1	4	3	1	2	0	4	4	2	1	4	4	4	4	4	4	4	4	2	3	2	3	1	1	2	4	4	4	2	2
3	2	2	1	1	1	1	3	4	3	1	2	2	1	4	4	1	1	0	2	1	1	0	3	1	4	1	1	2	0	4	3	0	4	4	4	3	0	0	2	0	0	1	1	4	4	4	3	1	0
4	2	2	1	2	2	2	3	2	4	1	2	2	4	2	4	2	4	1	2	1	4	3	1	4	2	4	4	3	2	4	3	0	4	4	4	3	0	0	2	0	0	1	1	4	4	4	3	1	0
5	2	2	1	2	2	2	3	4	4	1	1	1	2	3	3	2	1	1	2	1	1	1	1	1	0	4	1	3	1	3	3	1	2	2	3	1	3	3	1	1	0	1	1	3	4	3	2	1	1
6	2	2	1	2	2	2	3	1	5	1	1	4	2	4	2	3	2	0	4	4	3	1	4	1	1	4	1	4	2	4	4	2	4	1	1	1	4	4	4	2	2	1	1	2	4	4	4	4	4
7	2	1	1	1	1	1	3	2	2	0	2	2	1	1	3	1	0	0	3	3	1	0	2	1	3	2	1	2	0	4	4	1	2	4	4	2	2	2	1	1	0	1	1	3	4	4	4	1	1
8	2	2	2	3	1	2	4	4	3	2	2	2	3	3	4	2	1	0	1	3	1	1	4	3	0	3	3	4	1	0	0	3	1	1	0	0	4	4	3	4	3	3	4	1	1	0	0	4	4
9	2	2	1	3	2	2	1	4	4	4	4	4	4	1	4	4	0	0	4	0	1	3	3	3	0	4	3	2	1	4	4	2	1	2	1	2	1	1	1	1	1	2	1	4	4	4	3	4	4
10	2	1	1	1	1	1	2	3	2	0	2	1	0	1	4	3	2	1	1	3	1	0	0	4	0	3	0	1	1	4	3	0	4	4	4	3	0	0	2	0	0	1	1	4	4	4	3	1	0
11	1	1	1	1	1	1	2	1	4	1	2	1	2	1	3	1	0	0	1	1	3	0	0	0	1	4	1	3	0	4	4	0	1	4	4	1	4	2	2	2	2	1	1	1	4	4	4	4	4
12	2	1	1	1	2	1	3	2	4	1	3	1	1	3	4	2	1	0	1	1	1	1	3	1	4	2	1	0	2	4	4	2	4	4	4	4	4	4	3	1	0	1	2	4	4	4	4	2	2
13	2	1	2	1	1	2	3	2	2	0	2	0	3	0	0	1	0	0	4	1	3	1	3	0	3	4	1	2	1	0	0	3	1	1	0	0	4	4	3	4	3	3	4	1	1	0	0	4	4
14	2	2	1	1	1	2	3	4	4	0	4	3	4	3	4	1	1	0	1	1	1	1	2	2	2	2	1	2	0	3	2	3	2	2	3	1	1	2	1	2	1	2	1	2	2	2	2	1	2
15	2	2	1	1	1	1	3	3	5	0	1	2	2	3	3	1	2	0	2	3	1	1	2	3	3	3	1	3	1	4	4	3	1	3	2	3	3	2	1	1	1	2	2	3	3	4	3	2	2
16	1	1	1	1	1	1	3	3	2	0	2	3	1	4	3	1	1	1	3	1	1	1	3	3	4	3	1	4	1	3	3	4	1	4	2	2	1	4	3	3	3	3	3	4	2	4	3	4	4
17	2	2	1	2	2	2	2	3	4	4	4	4	4	4	1	2	1	1	3	3	3	2	3	1	0	4	1	3	0	3	1	1	3	3	2	3	1	1	1	1	1	1	1	3	4	4	0	1	1
18	2	2	1	1	1	1	3	2	5	4	3	4	4	4	4	4	2	1	4	3	3	2	4	3	0	4	4	3	0	4	3	0	4	4	4	3	0	0	2	0	0	1	1	4	4	4	3	1	0
19	2	2	1	3	1	4	1	4	4	3	4	1	3	4	2	2	0	0	3	0	0	1	2	3	3	4	0	4	1	0	0	3	1	1	0	0	4	4	3	4	3	3	4	1	1	0	0	4	4
20	2	2	1	1	1	2	1	4	3	1	1	1	1	4	0	1	1	0	4	1	1	0	4	1	1	4	1	4	0	4	4	4	2	2	4	3	4	4	1	1	1	1	1	1	4	4	4	4	4
21	2	2	1	2	2	2	3	4	2	1	3	1	1	1	2	1	1	0	2	1	0	1	2	2	1	1	2	2	2	1	3	3	3	2	2	2	2	2	2	1	2	2	2	2	2	2	2	2	2
22	2	2	1	2	1	2	3	4	3	1	1	1	1	2	0	0	0	0	1	1	0	0	1	1	0	2	2	4	0	1	1	3	1	1	2	1	1	1	1	1	1	1	1	2	4	4	2	1	0
23	2	2	1	2	2	2	3	4	4	1	2	1	3	4	4	1	0	0	0	1	0	0	1	3	0	1	0	4	1	0	0	3	1	1	0	0	4	4	3	4	3	3	4	1	1	0	0	4	4
24	2	2	1	2	2	2	3	3	4	0	1	1	1	4	4	1	1	0	1	1	1	0	1	2	1	2	2	2	1	0	0	3	1	1	0	0	4	4	3	4	3	3	4	1	1	0	0	4	4
25	2	2	1	2	1	2	3	4	3	0	2	2	2	1	4	2	0	0	3	1	1	3	1	2	1	2	1	1	0	3	1	2	1	3	2	2	3	3	2	1	2	1	1	4	4	4	4	1	1
26	2	2	1	2	2	2	3	4	5	0	3	4	3	4	4	3	1	1	1	1	1	0	1	4	4	1	1	1	1	3	2	1	1	3	3	3	2	1	1	1	1	1	1	4	4	4	4	1	1
27	2	2	1	2	1	1	3	4	4	0	2	3	3	4	4	3	2	0	3	3	3	3	3	3	3	3	2	3	1	4	4	1	3	4	4	4	0	0	1	0	0	1	0	2	4	4	1	1	1
28	2	2	1	2	2	2	3	4	3	0	1	1	1	1	3	1	1	0	2	0	1	0	1	4	1	2	0	2	0	3	1	3	2	1	2	0	3	0	1	1	0	1	1	2	4	4	1	0	0
29	2	2	1	3	1	1	3	4	4	1	1	1	2	2	4	2	0	0	0	0	3	1	1	1	2	3	3	3	2	2	1	1	0	1	1	0	1	1	1	1	0	0	1	2	2	2	1	1	1
30	1	2	1	3	1	2	3	4	3	0	0	1	1	0	1	1	1	1	1	1	1	1	0	2	1	1	1	1	0	1	1	1	1	1	1	1	1	1	1	1	1	1	0	1	4	2	1	1	1
31	2	2	1	2	1	2	3	3	3	0	3	1	1	1	2	0	0	0	3	0	1	0	1	1	1	2	1	2	0	1	2	3	0	1	1	0	1	3	2	2	2	1	1	2	3	4	3	1	1
32	2	1	1	2	1	4	2	4	2	2	2	1	2	4	4	3	3	0	4	0	3	3	4	3	4	4	1	2	1	4	4	4	1	2	4	4	3	1	1	1	0	1	0	3	4	4	2	3	3
33	2	2	1	1	2	1	3	1	3	1	2	3	3	4	4	1	1	1	3	3	1	1	3	1	2	3	1	3	2	4	3	0	4	4	4	3	0	0	2	0	0	1	1	4	4	4	3	1	0
34	2	2	1	1	1	1	3	3	2	1	1	0	2	4	2	1	3	1	1	1	0	1	0	1	4	2	0	2	1	4	4	3	1	2	4	2	2	3	3	3	3	3	1	2	3	3	2	1	1
35	2	2	1	2	2	2	3	3	2	0	1	2	2	4	3	1	1	0	3	0	0	0	4	3	4	4	1	4	2	0	0	3	1	1	0	0	4	4	3	4	3	3	4	1	1	0	0	4	4
36	2	2	1	2	2	2	3	4	3	2	2	3	3	3	4	3	2	0	4	4	4	4	2	2	3	3	1	2	1	4	2	0	1	2	4	3	1	1	0	1	0	1	1	4	4	4	4	1	1
37	2	2	1	1	2	2	3	2	3	1	2	3	1	3	3	4	4	1	2	1	1	1	2	1	1	1	1	1	1	4	3	0	4	4	4	3	0	0	2	0	0	1	1	4	4	4	3	1	0
38	2	2	1	2	1	2	2	4	2	1	4	2	2	4	4	1	0	0	3	3	1	1	4	3	1	4	4	4	2	4	4	3	1	4	4	4	4	3	0	1	0	0	1	3	4	4	4	1	1
39	2	2	1	2	1	2	3	4	3	1	1	2	1	2	2	1	0	0	0	1	1	1	1	2	3	2	1	2	1	2	2	2	2	1	1	2	2	1	1	1	1	1	1	2	4	4	1	1	1
40	2	2	1	2	2	2	3	4	4	2	2	2	2	4	4	1	3	0	1	1	3	3	1	4	1	3	0	3	2	0	2	1	1	1	2	2	1	2	2	2	2	1	1	3	4	4	4	4	3
41	2	2	1	2	1	2	3	4	4	0	2	2	2	1	4	3	1	0	2	1	4	4	3	2	4	3	1	2	1	4	3	1	1	4	4	4	1	1	0	1	1	0	0	4	4	4	1	0	0
42	2	2	1	1	1	1	2	1	1	0	3	0	1	4	1	1	4	0	0	4	0	0	1	0	1	4	1	0	0	4	3	0	4	4	4	3	0	0	2	0	0	1	1	4	4	4	3	1	0
43	2	2	1	3	1	4	3	4	2	0	0	0	1	0	0	0	0	0	3	1	1	0	0	1	0	1	1	2	1	1	2	3	1	4	4	1	2	1	1	1	0	1	1	1	4	4	2	4	2
44	2	2	1	3	2	4	1	4	1	4	4	4	4	4	0	4	3	3	4	4	4	4	4	0	0	4	4	4	2	4	4	4	4	4	4	0	4	4	4	3	3	0	0	3	4	4	2	4	1
45	2	2	1	1	2	1	3	4	4	0	1	4	2	0	3	3	2	0	3	3	1	0	4	1	0	1	0	1	0	4	3	0	4	4	4	3	0	0	2	0	0	1	1	4	4	4	3	1	0
46	1	2	1	1	2	2	3	1	4	1	3	2	2	3	1	3	1	0	1	1	1	2	3	2	0	3	2	3	1	4	3	0	4	4	4	3	0	0	2	0	0	1	1	4	4	4	3	1	0
47	2	2	1	3	2	2	2	4	1	4	4	4	4	4	4	3	2	0	0	1	4	2	1	4	0	3	3	3	3	3	1	1	1	3	3	1	1	1	1	1	0	1	1	1	4	4	1	0	0
48	2	2	2	2	1	2	3	4	4	3	2	3	3	1	1	2	1	1	3	1	3	2	1	1	3	3	2	3	1	0	0	3	1	1	0	0	4	4	3	4	3	3	4	1	1	0	0	4	4
49	2	2	1	1	1	1	2	3	2	0	1	0	1	1	4	0	1	0	0	1	1	0	1	2	1	1	0	2	1	4	3	0	4	4	4	3	0	0	2	0	0	1	1	4	4	4	3	1	0
50	2	2	1	1	1	1	2	2	2	0	3	0	0	4	1	0	1	0	0	4	0	0	0	0	0	4	0	4	1	4	4	4	1	4	4	1	4	1	1	2	3	0	0	2	3	4	4	1	4
51	2	2	1	3	2	2	2	3	5	1	0	2	0	1	0	0	2	0	1	0	0	0	4	3	0	4	3	4	3	0	0	3	1	1	0	0	4	4	3	4	3	3	4	1	1	0	0	4	4
52	2	2	1	2	1	2	3	4	4	2	3	4	1	4	1	3	1	1	4	4	4	3	3	3	2	3	3	3	2	4	3	0	4	4	4	3	0	0	2	0	0	1	1	4	4	4	3	1	0
53	2	2	1	1	1	1	2	2	2	0	3	0	0	4	1	0	1	0	0	4	0	0	0	0	0	4	0	4	1	4	4	4	1	4	4	1	4	1	1	2	1	1	1	1	1	4	4	2	4
54	2	2	1	2	1	3	2	3	2	0	1	0	0	0	0	0	0	0	2	0	0	0	0	2	0	2	2	0	1	0	2	1	1	2	1	2	1	2	0	1	2	1	0	0	4	4	4	1	1
55	2	2	1	2	2	2	3	3	3	1	2	2	2	4	4	2	2	1	1	1	1	3	2	3	1	1	1	1	2	4	3	0	4	4	4	3	0	0	2	0	0	1	1	4	4	4	3	1	0
56	2	2	1	3	1	2	3	4	3	1	4	4	4	4	4	4	1	4	4	3	4	4	3	4	1	4	4	3	1	4	4	1	4	4	4	4	4	4	1	1	1	1		3	4	4	4	4	2
57	2	2	1	2	1	2	3	4	4	1	2	2	2	2	4	1	0	0	1	1	1	0	1	1	1	2	2	2	2	3	3	1	2	2	2	2	3	3	1	2	2	0	0	1	2	1	1	0	1
58	2	2	1	2	2	2	3	4	4	2	4	3	3	4	4	4	3	3	3	3	4	1	2	2	2	4	2	3	3	3	4	4	3	2	3	3	4	4	3	3	2	2	4	4	4	3	3	4	3
59	2	2	1	2	2	1	3	4	4	2	2	1	2	1	2	1	1	0	1	1	1	1	1	1	1	2	1	2	1	2	2	1	2	1	2	1	1	0	0	0	0	1	0	2	4	4	4	0	1
60	1	1	1	1	1	3	3	2	2	1	1	1	1	3	3	3	2	0	1	0	3	2	0	3	4	1	1	3	1	3	2	1	1	4	4	1	2	1	1	2	2	1	1	1	3	3	3	1	3
61	2	2	1	1	1	1	2	4	2	1	1	1	2	4	4	1	1	0	0	1	1	1	1	3	2	2	1	2	2	4	4	3	4	4	4	3	3	3	2	2	3	3	2	1	4	2	3	2	3
62	2	2	1	1	1	1	3	4	1	0	1	1	2	3	2	1	0	0	2	0	0	0	3	2	1	2	0	1	2	4	3	0	4	4	4	3	0	0	2	0	0	1	1	4	4	4	3	1	0
63	2	2	1	1	1	1	2	3	5	3	1	2	2	1	2	1	1	0	1	3	1	1	2	1	0	1	3	2	1	4	3	0	4	4	4	3	0	0	2	0	0	1	1	4	4	4	3	1	0
64	2	2	1	2	2	3	2	4	2	0	1	2	1	4	4	2	0	3	4	1	3	3	4	1	1	3	1	3	2	3	0	4	1	2	2	1	3	3	1	1	2	1	1	2	4	4	4	3	4
65	2	2	1	2	1	2	3	3	5	1	1	1	1	1	3	2	2	2	2	1	1	2	2	2	3	1	1	2	1	2	2	2	1	1	2	1	2	1	2	2	2	2	2	1	1	3	3	2	3
66	2	2	1	2	1	4	2	1	1	0	0	2	1	3	3	1	0	0	0	3	1	0	2	1	2	1	2	3	3	4	2	1	1	4	3	1	1	1	1	1	2	0	1	2	4	4	2	2	2
67	2	2	1	1	2	1	3	3	3	1	2	1	1	2	3	2	2	2	2	1	1	2	2	2	2	2	2	2	2	2	2	2	2	2	2	2	2	2	2	2	2	2	1	1	4	3	1	1	1
68	2	2	1	2	2	2	3	3	2	2	2	2	2	2	2	2	2	0	2	1	1	1	1	1	1	1	1	2	1	2	2	2	1	2	2	1	2	1	1	1	1	0	0	1	2	2	2	2	1
69	2	1	1	1	2	1	3	2	4	3	3	3	3	3	3	3	3	2	3	1	3	3	1	2	2	3	2	3	2	4	3	0	4	4	4	3	0	0	2	0	0	1	1	4	4	4	3	1	0
70	2	2	1	1	1	1	2	3	4	1	3	3	2	2	3	3	1	0	2	1	3	1	2	1	2	2	0	1	0	3	3	3	2	3	3	2	3	1	2	1	1	1	1	3	2	2	2	2	2
71	2	2	1	1	2	1	2	3	5	1	3	3	3	1	4	3	4	1	3	1	4	3	2	0	1	4	2	4	4	4	3	0	4	4	4	3	0	0	2	0	0	1	1	4	4	4	3	1	0
72	2	1	1	1	1	1	2	1	2	1	3	3	2	4	3	1	1	0	1	1	1	2	1	2	3	2	3	1	1	4	3	0	4	4	4	3	0	0	2	0	0	1	1	4	4	4	3	1	0
73	2	2	1	2	2	2	2	3	3	2	2	0	4	4	1	1	2	0	2	1	1	0	0	1	0	3	1	2	1	2	2	3	1	2	2	1	2	1	1	1	1	1	1	2	4	4	4	1	3
74	2	2	1	2	1	2	1	3	3	2	3	0	3	4	2	3	2	0	2	4	0	1	0	2	2	3	2	3	4	4	4	4	3	4	4	3	3	3	3	3	4	3	2	3	4	4	4	3	4
75	2	2	1	2	1	4	1	4	3	4	3	4	4	4	3	3	1	0	2	1	1	1	2	1	1	2	1	2	2	3	1	2	2	2	2	2	2	2	1	1	1	1	1	2	3	3	3	2	1
76	2	2	1	1	1	1	3	3	4	1	1	0	1	1	0	1	0	0	1	1	1	0	1	2	1	1	0	0	1	2	3	1	1	2	3	1	2	0	1	1	0	1	1	1	3	3	2	1	1
77	2	2	1	1	1	2	2	3	3	4	4	4	0	1	3	1	1	0	1	1	1	0	3	0	4	4	4	4	2	4	4	4	3	1	4	1	3	4	1	1	1	0	1	4	4	4	4	0	3
78	2	2	1	1	1	1	3	3	3	1	3	0	1	1	3	2	4	0	3	0	1	1	1	2	3	3	1	1	4	4	4	4	2	3	4	4	3	3	2	3	3	2	2	3	4	4	4	2	3
79	2	2	1	1	1	1	3	1	4	1	1	2	1	4	4	2	1	0	2	1	3	1	3	3	1	3	2	2	1	4	3	0	4	4	4	3	0	0	2	0	0	1	1	4	4	4	3	1	0
80	2	2	1	2	1	2	3	4	4	1	1	1	1	3	1	3	2	1	4	1	1	1	2	2	0	4	2	4	4	4	4	1	4	4	4	2	2	2	1	1	1	1	1	4	4	4	4	4	2
81	2	2	1	2	1	1	4	2	2	3	4	2	4	4	0	3	0	0	3	4	1	0	2	1	1	4	2	3	0	3	3	2	3	2	3	1	3	1	1	0	2	0	1	3	4	4	4	3	4
82	2	2	1	2	2	2	1	4	4	1	1	0	0	0	0	2	2	2	4	1	1	1	1	1	0	4	0	0	1	4	4	0	1		4	4	0	0	0	0	0	0	0	1	4	4	4	0	0
83	2	2	1	2	2	2	2	3	3	0	1	0	0	0	1	3	4	0	4	4	0	4	4	4	0	4	0	4	1	0	0	3	1	1	0	0	4	4	3	4	3	3	4	1	1	0	0	4	4
84	2	2	1	2	1	2	2	2	4	1	2	2	2	2	1	2	1	1	3	3	3	3	3	4	0	4	2	4	0	4	3	0	4	4	4	3	0	0	2	0	0	1	1	4	4	4	3	1	0
85	2	2	1	2	1	4	1	2	3	1	0	0	0	4	0	0	0	0	4	0	0	0	0	2	0	4	0	3	2	3	4	3	1	2	2	0	2	1	1	0	2	0	1	0	4	4	2	3	3
86	2	2	1	1	1	2	3	4	5	3	3	3	4	4	3	2	1	0	3	1	3	1	1	4	3	4	1	4	3	4	4	1	3	4	4	4	2	1	1	1	1	1	0	3	4	4	1	1	1
87	2	2	1	2	1	1	3	4	5	4	4	4	4	4	4	4	1	1	3	3	1	1	2	1	4	3	1	4	1	4	2	1	2	3	3	3	1	0	1	1	1	1	1	3	4	4	2	1	1
88	2	2	1	2	1	2	3	3	3	2	1	1	1	4	4	0	0	0	0	0	0	0	0	1	0	1	0	0	0	2	2	0	1	2	2	0	1	0	2	1	1	1	1	2	3	3	4	2	2
89	2	1	1	1	2	1	3	2	3	3	1	1	1	2	2	1	1	1	0	0	0	1	1	1	0	1	0	0	0	2	2	1	1	2	2	1	2	0	1	1	0	1	1	0	1	2	0	1	1
90	2	2	1	2	2	4	2	4	3	4	2	4	4	4	0	0	3	3	3	1	3	3	2	2	3	4	1	4	0	0	0	3	1	1	0	0	4	4	3	4	3	3	4	1	1	0	0	4	4
91	2	2	1	2	2	2	1	2	3	4	1	1	1	1	0	0	1	0	4	4	1	0	4	0	0	4	1	3	1	1	2	1	1	1	4	1	1	1	1	1	1	1	1	3	4	4	4	4	3
92	2	2	1	3	1	2	2	2	3	0	2	2	1	4	0	0	0	0	4	1	0	0	0	0	0	3	0	0	0	2	2	2	1	3	3	1	1	0	1	1	1	0	0	3	4	4	4	3	3
93	2	2	1	3	2	2	3	4	5	4	4	4	4	4	4	4	0	0	4	4	4	2	4	4	2	3	3	4	4	4	4	4	4	4	4	2	4	2	1	0	1	1	1	4	4	4	4	4	4
94	2	2	1	2	1	2	2	4	2	1	4	4	3	4	1	3	0	0	4	1	4	4	2	2	2	2	1	1	4	4	4	1	1	4	4	4	3	2	1	1	0	2	1	4	4	3	3	0	4
95	2	2	1	3	2	2	3	4	3	2	3	4	3	4	4	4	1	2	4	4	4	4	1	3	1	4	1	4	2	0	0	3	1	1	0	0	4	4	3	4	3	3	4	1	1	0	0	4	4
96	2	2	1	3	2	2	3	4	2	0	0	2	0	4	0	0	1	0	3	1	1	2	1	4	2	2	2	1	0	0	0	3	1	1	0	0	4	4	3	4	3	3	4	1	1	0	0	4	4
97	2	2	1	2	2	2	3	3	4	0	2	1	1	2	4	2	1	0	1	1	1	1	1	2	0	2	2	3	2	3	4	1	3	4	4	4	1	1	1	1	0	1	0	3	3	4	4	2	1
98	2	2	1	2	1	2	3	4	5	1	3	3	3	3	3	3	3	0	4	4	1	1	4	4	0	4	3	3	1	4	3	0	4	4	4	4	0	0	0	0	0	0	0	3	4	4	1	1	0
99	2	1	1	1	1	1	3	2	3	1	3	2	3	3	1	3	1	0	2	1	1	1	2	3	3	3	3	2	1	2	1	2	2	1	2	1	2	1	1	2	2	2	1	1	3	3	3	3	3
100	2	2	1	2	2	1	3	4	5	4	4	4	4	4	4	4	0	4	0	4	0	4	0	4	2	4	2	1	1	4	4	4	4	4	3	3	4	3	1	0	3	0	3	3	4	4	4	2	2
101	2	2	1	2	1	2	3	4	2	1	2	2	2	4	1	1	0	0	2	1	1	0	2	3	0	2	0	2	1	3	3	3	1	3	3	3	2	0	0	1	1	1	1	4	4	4	4	1	1
102	2	2	1	1	1	1	3	3	5	1	2	3	3	4	4	4	2	3	3	1	1	4	1	1	3	3	0	3	2	3	4	3	2	3	3	2	3	3	1	2	2	2	1	3	4	4	1	1	0
103	2	2	1	2	2	2	3	4	4	0	1	0	2	2	1	1	1	0	2	3	3	3	4	2	1	2	3	3	3	2	2	2	1	2	3	3	3	1	1	1	0	1	0	3	4	4	4	3	0
104	2	2	1	2	2	2	3	3	0	1	4	2	1	4	0	0	1	0	0	0	1	0	0	2	1	4	4	4	1	1	2	4	1	4	2	1	2	4	1	2	2	2	1	4	2	2	2	1	2
105	2	2	2	3	2	2	1	1	4	0	3	4	3	4	4	4	0	0	2	3	3	1	2	1	0	3	3	3	3	0	0	3	1	1	0	0	4	4	3	4	3	3	4	1	1	0	0	4	4
106	2	2	1	3	2	2	2	4	2	1	2	1	1	4	1	1	1	0	4	0	1	2	2	1	0	1	1	0	1	2	1	1	1	2	1	1	1	0	1	1	1	1	0	1	3	3	3	1	1
107	2	2	1	2	1	2	2	2	5	4	4	4	1	4	4	4	2	0	3	3	4	2	3	3	0	3	3	0	4	2	2	1	2	2	1	3	3	3	1	1	1	1	1	2	4	4	4	1	1
108	2	2	1	2	2	2	3	3	4	1	3	2	3	0	4	2	0	0	2	1	1	2	1	1	3	2	1	1	0	2	2	1	2	3	3	1	2	1	1	1	1	1	2	1	3	4	3	1	1
109	2	2	1	2	1	2	3	3	4	1	4	3	3	3	3	1	1	0	2	1	3	1	3	2	1	3	1	2	0	3	2	1	3	3	4	3	2	4	0	1	1	1	1	3	3	4	2	1	2
110	2	2	1	2	2	1	3	4	4	2	3	3	3	2	4	3	4	0	1	3	1	4	1	1	1	3	1	2	0	3	3	2	2	2	3	2	3	1	1	2	1	1	1	3	4	4	4	2	2
111	2	2	1	2	2	1	2	1	2	1	1	1	1	1	1	1	3	0	3	3	4	4	4	1	0	4	4	4	3	0	0	3	1	1	0	0	4	4	3	4	3	3	4	1	1	0	0	4	4
112	2	2	1	2	2	3	2	4	1	1	3	2	1	4	1	4	4	0	4	4	0	0	4	1	0	4	0	3	0	3	3	1	0	1	1	0	1	2	4	1	4	1	1	4	4	4	4	1	2
113	2	2	1	2	2	2	2	4	1	0	2	3	1	0	1	1	4	0	2	1	0	0	4	0	0	1	0	4	1	3	4	4	0	1	1	0	1	1	3	2	2	0	1	4	4	4	4	3	3
114	2	2	1	2	1	1	3	3	1	0	1	1	0	0	4	1	0	0	0	1	0	0	0	4	0	3	0	3	2	0	0	3	1	1	0	0	4	4	3	4	3	3	4	1	1	0	0	4	4
115	2	2	1	1	1	1	3	3	4	2	4	2	3	4	4	4	1	3	1	3	1	3	2	1	1	1	0	1	1	2	1	1	3	2	1	1	3	0	1	1	2	1	2	3	4	4	1	1	0
116	2	2	1	2	1	3	2	2	4	3	4	3	4	4	3	4	3	1	4	1	4	4	3	3	1	4	4	3	4	3	4	2	3	3	2	3	1	1	0	1	0	0	1	3	4	4	4	1	0
117	1	2	1	2	1	1	3	1	2	3	4	3	3	1	0	2	1	0	4	1	0	0	1	1	0	2	1	2	4	4	3	0	4	4	4	3	0	0	2	0	0	1	1	4	4	4	3	1	0
118	2	2	1	2	1	2	1	4	2	3	1	0	1	1	0	0	1	0	2	1	0	0	2	1	0	4	1	2	1	4	4	4	1	3	4	4	4	0	1	1	1	1	1	2	4	4	4	1	0
119	2	2	1	2	1	2	3	4	4	1	2	2	1	4	4	2	0	0	1	1	0	0	1	1	1	2	1	2	0	2	1	2	1	2	2	2	2	2	2	1	1	1	1	2	2	2	2	1	2
120	2	2	1	2	1	1	3	1	4	3	4	4	2	4	4	1	0	0	4	1	0	0	2	4	1	0	0	0	1	0	0	3	1	1	0	0	4	4	3	4	3	3	4	1	1	0	0	4	4
121	2	2	1	2	1	1	3	3	3	1	4	4	4	0	0	0	0	0	4	1	0	0	2	1	0	4	0	3	0	0	0	3	1	1	0	0	4	4	3	4	3	3	4	1	1	0	0	4	4
122	1	1	1	1	2	1	3	3	5	1	1	1	1	2	3	3	2	0	2	3	4	1	2	2	1	4	4	4	3	4	3	0	4	4	4	3	0	0	2	0	0	1	1	4	4	4	3	1	0
123	2	2	1	2	1	1	3	4	3	0	4	4	4	4	4	2	4	0	4	3	0	1	3	3	4	4	1	2	2	4	3	0	4	4	4	3	0	0	2	0	0	1	1	4	4	4	3	1	0
124	2	2	1	2	1	1	3	2	4	3	3	3	2	3	1	2	3	1	2	1	1	2	2	3	2	2	2	1	1	4	3	0	4	4	4	3	0	0	2	0	0	1	1	4	4	4	3	1	0
125	2	2	1	3	1	3	3	4	4	1	3	1	2	2	3	1	1	0	3	1	4	4	3	0	0	2	1	2	1	4	3	1	1	4	3	3	2	1	1	1	1	0	0	1	2	2	1	0	1
126	2	2	1	1	2	1	3	3	2	1	3	3	3	3	4	4	2	1	3	1	3	2	4	1	0	4	2	3	2	3	3	2	2	3	3	2	3	3	2	2	1	1	2	3	2	4	3	2	1
127	2	2	1	2	1	1	2	1	4	1	3	1	1	3	2	1	1	0	1	1	0	1	2	1	1	1	0	3	1	1	3	3	1	3	2	0	3	1	2	1	0	1	3	3	4	4	4	3	3
128	2	2	1	2	2	2	3	4	3	0	1	2	2	4	4	1	1	0	1	1	1	0	2	3	0	1	1	2	1	3	3	1	2	2	2	1	3	3	0	1	1	0	1	2	3	3	3	1	1
129	2	2	1	3	2	4	2	4	2	0	0	2	1	2	1	0	1	0	1	1	1	0	3	3	3	3	3	3	0	0	3	1	1	0	0	4	4	3	4	3	3	4	1	1	0	0	4	4	4
130	2	2	1	1	1	1	3	3	3	1	3	0	1	1	3	2	4	0	3	0	1	1	1	2	3	3	1	1	4	4	4	4	2	3	4	4	3	3	2	3	3	2	2	3	4	4	4	2	3
131	2	2	1	3	2	2	1	4	4	1	1	1	1	3	4	2	1	0	3	3	1	3	2	1	0	2	1	3	3	2	2	1	2	3	2	2	3	1	0	0	1	0	0	1	4	4	3	2	2
132	2	2	1	2	2	1	2	4	2	2	2	1	1	0	0	0	0	0	1	0	1	1	1	1	1	3	3	3	3	0	3	1	1	0	0	4	4	3	4	3	3	4	1	1	0	0	4	4	1
133	2	2	1	2	1	2	1	1	3	4	4	4	2	3	2	1	0	0	4	3	1	0	4	3	0	4	4	3	3	4	2	1	3	4	4	3	1	2	1	1	3	0	0	4	4	4	2	3	0
134	2	2	1	2	2	2	3	4	3	1	3	2	2	4	2	1	1	0	1	0	1	2	2	1	0	4	1	3	1	2	2	1	1	2	1	1	1	0	1	1	1	1	1	2	2	2	1	0	1
135	2	2	1	2	1	2	2	4	4	2	3	4	2	4	1	3	0	1	4	1	1	1	2	1	1	4	3	4	1	4	4	1	1	3	4	3	3	1	0	0	1	1	0	4	4	4	1	1	0
136	2	2	1	2	1	3	2	3	2	2	4	1	2	3	4	1	1	0	1	1	0	0	1	1	0	1	3	0	1	0	3	3	1	3	2	0	4	2	1	1	2	0	0	0	4	4	3	4	3
137	2	2	1	2	2	2	3	4	4	3	4	3	2	4	3	1	1	1	2	1	1	1	2	3	3	2	2	1	3	4	3	1	4	3	3	3	1	1	0	1	0	1	1	3	4	4	3	1	0
138	2	2	1	2	1	2	2	4	5	4	4	4	4	4	4	2	0	0	4	0	1	2	4	4	0	4	1	4	0	4	3	4	1	4	4	4	1	0	0	1	1	0	0	4	4	4	0	2	0
139	2	2	1	2	1	2	3	4	3	1	1	2	1	2	2	1	0	0	0	1	1	1	1	2	3	2	1	2	2	2	2	2	1	1	2	2	2	1	1	1	1	1	1	2	4	4	1	1	1
140	2	2	2	2	2	2	3	4	4	2	2	2	2	4	4	1	3	0	1	1	3	3	1	4	1	3	0	3	0	2	1	1	1	2	2	1	2	2	2	2	2	1	1	3	4	4	4	1	3
141	2	2	1	1	1	2	2	2	3	1	3	0	3	1	4	1	1	0	4	1	1	1	1	1	1	4	1	4	1	1	1	1	1	4	4	1	1	4	1	1	1	4	1	4	4	4	4	1	1
142	2	2	1	3	2	2	3	4	4	1	3	2	4	4	4	3	2	0	2	1	3	3	4	1	1	2	1	3	1	3	2	1	3	2	2	3	1	1	0	0	0	1	1	2	2	2	2	1	0
143	2	2	1	2	1	2	3	3	4	0	4	2	4	4	0	0	0	0	4	1	0	0	3	2	0	4	2	3	1	3	3	4	1	4	4	2	2	1	0	1	0	0	0	4	4	4	4	1	1
144	2	2	1	2	1	1	2	4	3	0	0	0	0	2	0	0	0	0	1	0	1	0	0	0	0	0	2	0	0	3	3	1	0	3	3	3	2	3	1	2	1	0	0	2	3	3	3	3	1
145	2	2	1	2	2	2	3	2	2	0	2	0	2	0	0	3	0	0	1	0	1	1	1	0	0	2	2	2	0	4	3	0	4	4	4	3	0	0	2	0	0	1	1	4	4	4	3	1	0
146	2	2	1	2	2	2	3	4	3	2	2	2	3	2	1	1	1	0	0	1	0	1	1	1	1	1	1	1	1	2	2	2	2	2	2	2	2	2	2	2	2	2	2	2	2	2	2	1	1
147	2	2	1	2	1	2	3	4	3	1	1	4	1	3	1	1	0	0	3	3	1	1	1	1	2	3	1	3	1	3	3	3	1	2	3	1	3	1	1	1	1	1	1	4	4	4	4	1	4
148	2	2	1	3	1	1	3	4	3	1	4	2	2	4	4	2	0	0	2	1	1	1	4	4	0	3	3	3	2	0	3	1	1	0	0	4	4	3	4	3	3	4	1	1	0	0	4	4	0
149	1	1	1	1	2	1	2	1	2	4	2	1	2	1	1	3	1	0	1	0	1	1	2	4	1	3	1	2	3	3	2	1	2	3	2	1	2	3	1	3	1	1	3	4	4	4	4	3	3
150	2	2	2	2	2	2	3	1	2	2	3	2	3	2	3	4	4	0	4	1	0	0	4	3	0	2	1	1	1	4	4	2	3	4	4	4	2	0	1	1	1	1	1	4	4	4	4	1	0
151	2	2	1	2	2	2	2	4	4	1	1	0	1	2	0	1	3	0	2	3	1	2	2	2	1	2	1	0	1	1	2	1	2	2	2	1	1	1	1	1	1	2	1	2	2	4	1	2	2
152	2	2	1	2	1	2	3	4	4	1	2	2	2	2	4	1	0	0	1	1	1	0	1	1	1	2	2	2	2	3	3	1	2	2	2	2	1	1	0	1	0	0	0	1	2	2	2	0	1
153	2	2	1	1	1	1	2	1	5	0	2	2	1	4	4	1	0	0	3	1	0	0	1	4	1	1	0	2	1	4	2	2	2	4	1	1	1	1	0	1	1	0	0	1	4	4	4	1	1
154	2	2	1	2	1	2	2	4	4	1	1	4	3	4	4	1	1	0	2	0	1	0	1	3	3	3	3	2	1	4	4	1	2	4	4	4	2	1	0	1	1	0	0	3	4	4	2	1	0
155	2	2	1	2	2	2	2	4	2	2	1	3	3	4	4	2	4	2	2	1	1	1	2	1	0	2	1	1	2	2	2	3	1	2	2	1	1	1	2	0	1	0	1	2	3	3	3	0	2
156	2	2	1	2	1	2	2	2	3	2	2	0	1	3	1	1	1	3	1	0	1	1	1	4	0	0	0	0	4	4	0	1	3	1	0	0	0	0	0	1	1	1	1	2	2	3	3	3	0
157	2	2	1	2	1	2	2	4	2	0	1	1	2	4	1	1	0	0	2	1	0	1	3	1	3	2	1	0	1	2	2	1	2	2	2	1	0	1	1	1	1	1	1	1	4	4	4	2	1
158	1	1	2	1	2	1	2	1	3	1	4	0	0	0	0	1	4	0	0	0	3	0	0	0	0	4	1	1	4	4	3	0	4	4	4	3	0	0	2	0	0	1	1	4	4	4	3	1	0
159	2	2	1	2	1	2	2	4	3	1	4	3	2	4	2	0	1	0	4	1	4	3	4	4	0	4	2	4	2	4	4	4	4	3	3	0	4	2	0	2	2	2	1	3	4	4	4	4	3
160	2	1	1	1	1	1	2	2	2	0	2	4	1	4	2	2	0	0	4	1	3	1	4	2	0	2	2	1	2	4	4	4	2	3	3	1	3	2	1	2	4	3	1	3	4	4	4	4	2
161	2	2	1	2	2	2	2	4	3	1	1	1	1	4	1	1	1	0	2	1	1	1	2	4	1	2	1	4	1	3	3	2	2	4	4	4	1	2	0	1	0	0	0	2	4	4	4	0	0
162	2	2	1	1	2	1	2	3	2	1	2	1	2	3	3	2	2	2	2	1	1	2	2	1	1	2	1	2	3	4	3	0	4	4	4	3	0	0	2	0	0	1	1	4	4	4	3	1	0
163	2	2	1	2	2	3	2	2	3	1	2	3	2	2	1	1	1	0	1	1	0	0	3	2	1	3	1	3	1	3	3	1	2	2	1	2	1	1	1	1	0	0	1	2	3	4	2	1	1
164	2	2	1	2	2	2	3	4	3	2	1	3	4	2	0	1	2	0	1	1	1	0	2	1	0	2	1	1	1	2	2	1	1	1	2	2	1	1	1	1	1	1	0	2	3	3	3	1	0
165	2	1	1	1	2	1	3	4	3	0	1	1	1	1	2	1	1	0	1	1	1	0	3	1	1	1	1	2	2	4	3	0	4	4	4	3	0	0	2	0	0	1	1	4	4	4	3	1	0
166	2	2	1	1	1	1	2	1	3	2	2	2	1	2	3	3	3	0	4	3	3	2	0	0	4	3	3	3	1	4	3	2	0	3	3	2	1	0	0	2	1	1	0	4	4	4	4	1	2
167	2	2	1	2	1	2	3	4	4	1	0	2	1	4	4	3	0	0	2	1	3	3	0	4	1	4	3	3	3	0	3	1	1	0	0	4	4	3	4	3	3	4	1	1	0	0	4	4	2
168	2	1	1	1	1	1	2	4	1	0	2	0	0	0	1	3	2	4	0	1	0	0	1	1	0	1	1	0	4	4	3	0	4	4	4	3	0	0	2	0	0	1	1	4	4	4	3	1	0
169	2	2	1	2	2	2	3	2	4	2	3	3	3	3	3	1	2	0	2	1	3	1	0	1	1	3	3	3	3	4	3	0	4	4	4	3	0	0	2	0	0	1	1	4	4	4	3	1	0
170	2	2	1	2	1	1	2	3	3	0	1	1	1	4	1	1	1	0	4	1	0	1	1	4	1	4	1	2	1	4	1	4	2	4	4	2	4	4	2	0	1	0	0	2	3	4	1	1	2
171	2	2	1	2	1	2	1	2	2	4	4	4	4	4	4	0	0	0	4	1	1	0	4	4	0	0	0	0	1	0	3	1	1	0	0	4	4	3	4	3	3	4	1	1	0	0	4	4	1
172	2	2	1	2	2	2	3	4	1	1	4	2	1	1	1	1	2	0	4	1	1	1	2	0	0	2	1	3	2	2	2	3	1	1	1	1	2	3	3	3	3	3	3	2	3	3	3	2	2
173	2	2	1	2	1	2	2	1	3	4	2	4	2	4	0	0	0	0	4	0	1	0	1	0	0	3	1	3	1	1	1	3	1	3	3	1	1	1	1	1	1	1	1	4	4	4	4	0	1
174	2	2	1	1	1	1	2	3	2	0	2	1	1	3	3	1	0	1	0	1	0	1	1	1	3	2	2	1	2	2	2	2	3	2	2	2	2	2	0	2	1	1	2	2	0	1	3	2	0
175	2	2	1	1	1	1	3	2	3	2	2	1	2	3	1	1	2	2	2	1	1	2	1	3	4	2	1	1	1	4	3	0	4	4	4	3	0	0	2	0	0	1	1	4	4	4	3	1	0
176	2	2	1	1	1	1	2	4	2	0	2	2	3	4	4	3	1	2	1	1	1	1	2	1	3	3	0	1	0	1	0	4	2	0	0	1	4	3	2	1	0	1	2	2	4	4	1	1	4
177	2	2	1	1	2	1	3	3	3	0	2	2	3	3	4	3	4	0	2	1	3	4	3	3	1	3	3	2	4	4	3	0	4	4	4	3	0	0	2	0	0	1	1	4	4	4	3	1	0
178	2	2	1	2	1	2	3	2	3	3	2	2	3	3	3	1	1	1	3	3	1	1	2	1	2	3	3	2	3	4	4	3	4	1	3	2	3	1	1	1	1	0	1	2	2	2	2	2	2
179	2	2	1	1	1	1	3	1	2	0	1	1	0	2	0	1	1	0	4	1	1	1	3	1	0	1	1	1	1	3	3	4	3	2	2	1	4	1	1	1	1	1	1	2	2	4	4	1	4
180	2	2	1	2	1	2	2	4	3	4	1	1	3	4	2	2	1	0	4	3	1	1	0	4	2	4	4	4	4	4	2	2	1	4	4	4	2	1	1	1	1	1	1	1	4	4	1	3	0
181	1	1	1	2	1	1	3	3	2	0	2	2	1	0	1	3	0	1	2	3	3	2	2	2	3	3	2	3	4	2	1	1	2	2	2	1	2	2	1	1	1	1	1	3	3	3	2	2	2
182	2	2	2	3	2	2	3	4	3	4	4	3	4	4	1	2	1	0	2	1	0	4	4	1	4	4	2	3	2	0	3	1	1	0	0	4	4	3	4	3	3	4	1	1	0	0	4	4	1
183	2	2	1	2	1	1	3	4	4	1	2	3	3	3	3	2	1	1	3	3	3	3	3	2	2	3	1	2	1	3	2	1	1	2	2	1	2	2	2	0	1	1	1	3	4	4	4	1	1
184	1	2	1	1	1	1	3	4	3	0	1	3	1	4	4	2	1	1	2	1	1	2	1	4	3	2	1	2	1	1	2	1	1	2	2	1	2	1	1	1	1	1	1	2	4	4	1	1	3
185	2	2	1	3	1	2	4	3	3	4	4	0	2	0	0	0	0	0	4	1	1	0	1	4	0	3	1	4	0	0	3	1	1	0	0	4	4	3	4	3	3	4	1	1	0	0	4	4	0
186	2	2	1	1	2	1	3	1	2	1	1	2	1	3	2	3	3	0	1	1	0	0	0	4	1	2	1	2	1	2	1	3	1	2	2	1	2	2	2	1	2	2	1	2	3	4	3	1	1
187	1	1	1	1	2	1	3	4	4	2	3	2	2	3	2	3	3	1	1	1	3	4	2	3	3	3	3	3	4	4	3	0	4	4	4	3	0	0	2	0	0	1	1	4	4	4	3	1	0
188	2	2	1	3	2	1	3	4	4	1	0	0	0	4	0	4	1	0	2	0	0	4	4	3	1	4	3	4	3	4	4	3	3	4	3	2	3	1	0	1	1	1	0	2	4	4	3	1	0
189	2	2	1	2	1	1	3	4	2	1	3	3	0	1	1	1	2	0	4	1	1	2	3	4	4	2	1	4	1	3	1	3	1	3	3	3	3	3	1	1	1	1	1	3	4	4	4	1	0
190	2	2	1	1	1	1	3	4	2	2	4	1	1	3	4	4	3	0	4	3	3	4	3	2	4	4	1	4	4	4	4	4	4	4	3	3	4	0	1	1	1	1	1	3	4	4	4	4	1
191	2	2	1	1	2	1	3	3	5	1	2	0	0	1	4	2	4	1	1	4	1	2	4	1	2	1	4	2	1	4	4	4	3	4	3	1	3	4	4	2	1	1	1	0	4	4	4	4	1
192	2	2	1	1	1	1	3	4	2	2	4	1	1	3	4	4	3	0	4	3	3	4	3	2	4	4	1	4	4	4	4	4	4	4	3	3	4	0	1	1	1	1	1	3	4	4	4	4	2
193	2	2	1	1	2	1	3	3	5	1	2	0	0	1	4	2	4	1	1	4	1	2	4	1	2	1	4	2	1	4	4	4	3	4	3	1	3	4	4	2	1	1	1	0	4	4	4	4	4
194	2	2	1	1	1	1	3	1	4	1	2	2	2	4	4	1	2	0	2	1	1	0	2	2	0	1	1	1	1	4	3	0	4	4	4	3	0	0	2	0	0	1	1	4	4	4	3	1	0
195	2	2	1	2	1	1	2	3	2	0	2	2	2	3	4	4	0	0	1	4	1	0	1	3	4	2	1	2	4	4	3	0	4	4	4	3	0	0	2	0	0	1	1	4	4	4	3	1	0
196	2	2	1	1	1	4	3	3	2	1	3	2	3	4	4	2	1	1	1	1	1	1	1	3	3	1	1	1	1	4	3	0	4	4	4	3	0	0	2	0	0	1	1	4	4	4	3	1	0
197	2	2	1	1	2	1	2	2	3	1	1	2	2	1	1	0	1	0	2	1	0	0	2	1	0	1	0	1	1	1	2	2	1	2	2	1	2	1	1	1	1	1	1	3	4	4	4	1	2
198	2	2	1	2	2	1	2	1	3	1	1	2	1	4	4	0	0	0	4	4	0	0	4	3	1	2	0	2	1	0	3	1	1	0	0	4	4	3	4	3	3	4	1	1	0	0	4	4	1
199	2	2	1	2	1	3	3	3	2	1	1	1	1	1	2	0	0	0	1	0	1	0	2	1	1	4	0	4	1	4	3	0	4	4	4	3	0	0	2	0	0	1	1	4	4	4	3	1	0
200	2	1	1	2	1	2	2	3	3	1	3	3	1	1	2	2	1	0	1	1	0	1	2	2	2	2	1	4	3	3	3	3	3	3	3	3	3	3	3	3	1	1	3	3	3	3	3	3	3
201	2	2	1	2	1	2	3	4	3	0	3	1	3	4	4	1	1	0	1	4	0	1	0	4	1	4	4	4	4	4	4	1	2	2	2	4	1	3	0	1	0	0	2	2	3	3	4	2	4
202	1	2	1	1	1	1	3	3	5	1	1	3	2	3	4	1	1	1	2	1	3	1	3	2	4	2	0	2	1	4	3	0	4	4	4	3	0	0	2	0	0	1	1	4	4	4	3	1	0
203	2	2	1	2	1	2	3	4	2	2	3	3	3	1	4	2	3	0	4	1	1	1	1	4	4	3	2	3	3	4	3	0	4	4	4	3	0	0	2	0	0	1	1	4	4	4	3	1	0
204	2	2	1	2	2	2	2	3	5	1	2	3	3	4	4	3	4	1	3	4	4	4	3	2	3	4	3	3	2	3	3	4	2	3	3	1	4	3	3	2	3	3	2	4	4	4	4	2	3
205	2	2	1	2	2	2	3	4	4	3	3	3	3	3	3	3	2	0	4	1	3	3	2	1	0	2	1	3	2	3	3	2	2	3	4	2	2	2	1	1	1	0	0	3	3	3	2	1	1
206	2	2	1	1	1	1	3	3	3	0	2	2	2	4	4	1	0	1	1	1	0	0	2	2	3	2	1	3	3	1	4	4	0	2	4	0	3	3	2	2	1	1	1	3	3	4	1	1	4
207	2	2	1	2	2	2	3	4	4	0	3	3	3	4	4	1	2	0	4	3	3	3	4	3	4	4	1	4	3	4	3	0	4	4	4	3	0	0	2	0	0	1	1	4	4	4	3	1	0
208	2	2	1	1	1	1	3	3	3	1	1	3	2	3	2	2	2	0	2	1	1	1	1	3	3	3	2	3	2	3	3	2	2	3	3	3	3	2	1	1	2	1	3	3	4	4	4	1	1
209	2	2	1	1	2	2	3	4	3	1	3	2	3	4	4	1	4	1	4	3	3	3	3	4	1	3	1	3	4	4	3	2	3	4	4	2	4	0	0	2	2	1	1	4	4	4	4	2	3
210	2	2	1	1	1	2	3	4	4	1	4	3	4	4	4	3	1	1	4	4	1	1	1	4	4	3	3	3	4	4	3	0	4	4	4	3	0	0	2	0	0	1	1	4	4	4	3	1	0
211	2	2	1	1	1	1	3	3	2	1	2	2	2	1	0	2	1	0	2	1	1	2	2	0	3	2	2	1	2	2	1	2	3	3	2	2	1	2	0	1	1	0	0	1	4	4	1	2	2
212	2	2	1	1	1	1	3	1	2	1	1	0	1	1	0	1	2	1	2	1	3	1	2	0	2	2	3	4	4	2	1	4	1	3	4	3	4	3	3	2	4	1	0	1	4	4	4	4	4
213	2	2	1	1	1	1	3	3	2	3	2	2	2	1	1	2	4	2	2	3	3	3	2	1	1	1	1	1	1	1	1	1	0	0	0	1	1	2	4	1	2	0	1	3	2	4	2	0	3
214	2	2	1	2	1	2	2	4	3	0	4	4	4	4	4	1	3	0	0	4	3	3	4	0	0	4	0	4	3	4	4	4	2	4	4	1	4	4	3	1	1	1	1	0	4	4	4	3	3
215	2	2	1	1	1	2	3	4	3	1	1	1	1	1	2	3	1	0	4	4	1	0	3	2	1	4	1	4	4	4	4	4	4	4	4	1	4	0	0	1	1	1	1	3	4	4	4	1	3
216	2	2	1	1	2	2	3	2	4	2	3	4	4	4	3	4	4	1	4	3	3	2	1	1	1	2	3	3	2	3	3	3	2	3	3	1	2	0	0	1	1	1	1	3	4	4	4	1	1
217	2	2	1	1	1	1	3	4	3	2	2	3	2	4	3	1	1	1	1	1	1	0	1	0	3	3	0	1	0	3	2	2	0	2	2	2	1	1	1	1	1	1	1	1	4	4	4	4	3
218	2	1	1	1	1	1	3	3	3	2	2	4	3	4	3	2	1	1	2	1	1	1	2	1	3	2	2	2	2	3	2	2	1	2	3	1	2	1	2	1	1	1	1	2	4	4	1	1	3
219	2	2	1	2	2	1	3	3	2	0	2	3	1	4	4	4	4	2	0	1	1	3	2	4	1	3	2	1	1	1	3	3	1	3	3	2	3	3	3	1	1	1	1	2	0	4	2	0	1
220	2	2	1	1	2	1	2	4	2	1	1	1	3	1	1	1	2	0	1	0	0	0	1	2	3	1	1	1	1	2	2	2	1	1	1	1	2	2	1	1	1	1	1	2	4	4	4	3	3
221	2	2	1	2	1	2	3	4	2	1	1	1	1	4	4	1	1	0	4	1	1	1	2	3	3	3	2	2	3	4	3	0	4	4	4	3	0	0	2	0	0	1	1	4	4	4	3	1	0
222	2	2	1	2	2	2	3	4	5	1	2	2	2	4	4	1	1	0	0	1	1	1	0	3	0	0	0	1	1	0	3	1	1	0	0	4	4	3	4	3	3	4	1	1	0	0	4	4	4
223	2	2	1	2	1	1	3	3	2	2	1	2	1	3	4	2	1	0	1	1	3	1	2	4	4	4	0	3	4	4	4	2	1	2	3	1	3		1	1	1	0	1	3	4	4	2	3	2
224	2	2	1	2	1	1	2	2	2	3	2	2	2	2	2	3	2	2	2	1	1	2	1	2	3	2	2	2	3	4	3	0	4	4	4	3	0	0	2	0	0	1	1	4	4	4	3	1	0
225	2	2	1	2	2	2	3	4	4	2	2	2	2	1	4	1	1	0	4	1	1	1	2	1	0	2	2	3	1	3	2	2	1	3	3	1	2	1	1	1	2	1	0	1	3	4	4	1	2
226	2	1	1	1	2	1	3	4	1	0	0	0	1	1	3	1	3	0	1	1	1	1	0	3	0	0	1	3	2	1	3	2	0	2	0	2	4	4	2	4	4	1	3	2	3	4	3	2	2
227	2	2	1	2	2	1	3	4	5	2	2	2	3	4	3	2	2	0	0	1	1	0	2	2	0	2	1	1	1	3	3	1	1	1	2	1	1	1	1	1	1	0	1	2	4	4	1	0	3
228	2	2	1	2	2	4	3	4	3	2	1	0	1	3	0	0	1	0	3	0	0	0	3	1	2	3	4	3	0	0	3	1	1	0	0	4	4	3	4	3	3	4	1	1	0	0	4	4	3
229	2	2	1	1	1	1	3	4	3	0	2	1	3	4	1	2	1	0	0	1	1	1	1	3	3	3	1	2	1	4	4	4	4	3	3	1	1	1	1	1	0	1	1	3	2	3	2	1	1
230	2	2	1	2	1	1	3	4	5	1	2	2	2	4	1	2	2	0	3	3	3	2	2	3	4	3	1	2	1	4	3	0	4	4	4	3	0	0	2	0	0	1	1	4	4	4	3	1	0
231	2	2	1	2	1	1	1	4	2	3	3	2	3	4	4	1	0	0	1	1	1	1	2	1	0	2	1	2	1	4	3	0	4	4	4	3	0	0	2	0	0	1	1	4	4	4	3	1	0
232	2	2	2	2	1	1	3	4	5	1	1	2	2	2	1	0	1	1	1	1	0	0	1	4	2	1	1	2	4	4	3	3	2	2	4	4	3	2	1	1	0	1	1	2	4	4	1	1	1
233	2	1	1	2	1	2	3	4	4	1	1	2	1	1	2	1	0	0	1	1	1	0	2	2	3	1	1	1	1	3	1	1	2	2	2	2	2	1	1	1	1	1	1	2	3	3	1	1	1
234	2	2	1	2	1	2	3	1	5	1	1	1	1	0	0	0	0	0	1	0	1	0	4	0	1	1	1	4	1	4	4	0	0	4	4	0	4	0	1	1	4	1	1	4	1	4	1	1	4
235	2	2	1	2	2	2	2	3	3	2	3	3	3	1	4	1	1	0	3	1	1	1	2	3	1	4	2	4	1	4	3	0	4	4	4	3	0	0	2	0	0	1	1	4	4	4	3	1	0
236	2	2	1	1	1	1	3	4	3	1	1	2	2	4	4	1	1	2	2	1	1	0	2	3	3	3	1	3	0	4	4	4	1	3	3	2	3	3	2	2	1	1	1	2	3	4	3	1	1
237	2	2	1	2	2	2	3	3	4	2	4	4	3	4	4	2	0	0	4	1	1	2	4	3	1	4	3	4	2	2	2	2	2	1	1	1	1	1	1	1	0	1	0	3	4	4	1	2	1
238	2	2	1	1	1	1	2	2	2	0	0	0	0	0	1	0	1	0	0	0	0	0	0	0	0	1	0	1	0	1	2	2	2	2	2	2	2	1	0	0	0	1	0	0	1	2	2	0	0
239	2	1	2	2	2	2	3	1	3	1	2	3	2	0	4	2	2	0	1	4	3	4	4	2	0	4	4	4	4	0	3	1	1	0	0	4	4	3	4	3	3	4	1	1	0	0	4	4	3
240	2	2	1	2	1	2	2	3	2	2	2	2	2	1	1	0	1	0	1	0	0	0	2	2	0	3	1	2	2	4	4	4	0	4	4	4	4	3	1	1	1	1	1	3	3	4	4	0	1
241	2	2	1	1	1	1	2	3	3	0	2	2	2	3	4	1	0	0	1	1	0	1	3	2	4	3	2	3	2	3	3	3	1	3	3	1	3	2	2	1	2	2	2	3	1	3	3	2	3
242	1	1	1	1	2	1	3	3	3	1	4	1	3	3	3	4	1	1	1	1	1	1	1	1	1	1	0	3	1	2	3	3	1	3	3	2	4	4	3	3	2	3	3	3	1	4	4	2	4
243	2	2	1	1	2	1	2	2	4	1	1	2	2	3	4	3	3	3	2	1	1	2	2	3	1	2	1	3	2	4	3	0	4	4	4	3	0	0	2	0	0	1	1	4	4	4	3	1	0
244	2	2	2	2	1	2	2	3	4	2	2	0	0	0	0	0	0	0	4	1	4	1	4	1	0	2	0	2	0	2	1	1	1	4	4	1	1	0	0	0	0	0	0	3	4	4	1	1	0
245	2	1	1	1	2	1	3	3	3	1	2	2	1	3	3	2	1	1	0	1	1	0	3	2	4	3	2	2	1	4	3	0	4	4	4	3	0	0	2	0	0	1	1	4	4	4	3	1	0
246	2	1	1	1	2	1	3	4	3	2	3	2	3	3	3	4	2	0	3	4	1	1	4	3	1	3	3	3	4	2	2	3	3	3	3	1	3	3	3	1	1	1	2	3	4	4	4	1	3
247	2	1	2	1	1	1	2	3	3	1	3	3	3	4	4	3	0	0	1	1	1	0	2	1	1	2	2	3	0	4	4	3	3	4	4	4	4	3	1	1	1	0	1	2	4	4	4	2	3
248	2	2	1	2	2	2	3	4	1	1	2	2	2	2	2	1	2	0	2	1	0	1	2	1	1	2	2	2	2	0	3	1	1	0	0	4	4	3	4	3	3	4	1	1	0	0	4	4	2
249	2	1	1	1	1	1	3	3	2	0	1	1	1	2	4	3	0	0	2	1	1	0	3	1	0	3	2	2	4	1	1	0	1	1	2	3	3	1	1	1	1	2	3	4	4	4	4	1	3
250	2	2	1	1	1	1	2	3	3	1	2	1	1	4	3	2	1	0	4	1	3	4	1	3	1	0	0	0	1	4	2	1	2	4	4	4	4	2	2	1	1	1	2	3	3	3	3	2	3
251	2	2	1	1	1	1	3	3	4	2	2	1	1	4	4	2	2	0	2	1	1	1	2	3	3	1	1	1	2	3	3	2	2	3	3	3	3	2	1	1	1	1	1	3	4	4	4	2	3
252	2	2	1	2	1	2	3	4	3	1	1	2	2	2	2	1	1	1	2	1	1	2	2	1	1	2	2	2	3	4	1	1	2	2	2	3	3	3	1	1	1	0	1	2	2	3	1	1	1
253	2	2	1	2	2	2	3	4	4	1	3	3	3	4	4	2	2	0	1	3	1	2	3	3	1	2	1	2	1	4	3	0	4	4	4	3	0	0	2	0	0	1	1	4	4	4	3	1	0
254	2	2	1	2	1	2	3	4	2	1	2	3	4	2	1	2	2	0	4	1	1	1	4	2	4	3	3	3	1	4	3	2	2	4	3	2	1	0	2	2	1	0	1	2	4	4	1	1	3
255	2	2	1	3	2	2	3	4	3	3	1	0	2	4	4	1	2	2	2	1	0	1	3	2	4	2	4	4	1	2	2	2	2	2	2	2	1	2	1	0	1	2	3	2	2	2	2	3	2
256	2	2	1	1	2	2	2	1	5	1	3	2	1	2	4	1	1	1	3	1	4	1	3	1	0	3	1	1	1	4	3	3	2	3	2	1	4	3	1	1	1	1	0	1	4	4	3	1	1
257	2	2	1	1	2	1	2	2	4	1	3	0	2	4	4	1	1	0	1	1	1	1	3	3	1	3	2	4	2	4	3	0	4	4	4	3	0	0	2	0	0	1	1	4	4	4	3	1	0
258	2	2	1	2	2	2	3	4	2	0	1	2	1	4	4	0	0	0	4	1	0	0	1	2	0	4	0	4	0	3	2	2	0	2	2	0	1	4	1	1	0	1	1	2	4	4	4	1	1
259	1	1	1	2	2	1	3	1	3	0	1	3	2	2	4	1	1	1	1	4	1	1	1	1	0	4	4	4	3	3	3	0	1	1	2	1	2	2	1	1	1	2	2	4	1	2	2	1	2
260	2	2	1	2	1	1	3	4	5	0	1	3	2	4	4	3	1	3	1	1	4	4	2	3	0	4	4	3	3	2	1	1	0	1	3	2	1	3	1	1	2	2	1	3	1	4	1	1	1
261	2	2	1	1	1	1	3	4	2	0	3	3	3	1	0	1	2	1	0	1	1	0	3	1	4	1	1	3	3	3	1	4	1	2	2	1	1	3	2	1	2	0	1	3	4	4	2	1	2
262	2	2	1	2	2	1	3	1	3	0	2	3	2	4	4	0	1	0	1	1	1	0	1	3	1	2	2	2	1	3	3	1	0	3	2	1	2	2	2	1	2	1	1	3	1	4	1	0	2
263	2	1	1	1	1	1	3	3	2	1	1	1	1	3	2	1	0	0	2	1	1	0	2	2	1	2	1	1	1	2	2	2	2	2	2	1	1	1	1	1	1	1	1	1	2	2	2	2	2
264	2	2	1	1	2	1	3	4	2	1	1	0	1	1	4	3	2	0	2	1	1	1	3	1	1	2	2	1	2	2	3	3	2	3	3	3	3	3	2	1	1	1	2	1	2	2	2	2	3
265	2	2	1	2	1	1	3	4	4	0	2	2	2	3	4	1	0	0	3	1	1	1	4	2	2	2	2	3	1	2	1	2	1	2	2	1	3	3	3	3	1	2	2	3	4	4	4	2	0
266	2	2	1	1	1	1	2	1	2	2	2	1	4	1	4	4	0	2	3	0	1	0	3	3	1	3	4	4	3	4	3	1	3	4	4	2	3	3	3	2	0	1	1	4	4	4	2	4	3
267	2	2	1	1	1	1	3	3	3	0	2	2	2	4	4	0	0	0	4	4	3	1	4	4	0	2	3	3	1	3	2	4	1	2	1	1	3	3	3	2	3	1	3	4	4	4	4	3	3
268	2	1	1	1	1	1	3	3	2	0	3	2	3	4	1	1	0	1	3	1	3	1	3	1	0	3	2	4	3	1	3	4	3	2	4	3	4	3	2	3	4	3	3	4	4	4	4	3	4
269	2	2	1	1	2	1	3	4	3	0	1	2	3	4	4	3	1	0	0	1	1	1	3	3	0	2	2	3	2	4	3	0	4	4	4	3	0	0	2	0	0	1	1	4	4	4	3	1	0
270	2	2	1	1	1	1	3	3	3	1	3	1	3	4	1	1	1	0	0	1	1	2	0	3	4	3	1	2	1	2	1	1	1	2	2	1	2	2	1	1	1	1	1	2	3	4	3	3	1
271	2	2	1	1	1	1	3	4	5	3	3	3	4	2	3	3	2	0	1	3	3	1	3	3	4	3	1	1	4	4	3	0	4	4	4	3	0	0	2	0	0	1	1	4	4	4	3	1	0
271	2	1	1	1	1	1	3	3	3	0	2	2	3	1	2	1	0	0	1	1	1	0	1	1	1	3	1	2	2	2	2	2	1	3	3	1	3	2	2	1	2	2	2	1	2	3	3	2	3
273	2	2	1	1	1	1	3	2	3	0	1	1	1	2	4	4	1	0	2	1	1	2	2	2	1	2	2	2	2	4	3	0	4	4	4	3	0	0	2	0	0	1	1	4	4	4	3	1	0
274	2	2	1	2	1	2	3	4	2	0	2	2	4	4	1	0	1	0	1	1	1	0	1	0	0	2	3	4	4	4	1	1	2	2	3	1	2	1	0	0	0	2	0	2	3	4	4	1	1
275	2	1	1	1	1	1	3	1	3	0	2	2	1	3	4	1	1	0	1	1	1	0	2	1	3	3	3	3	1	4	3	0	4	4	4	3	0	0	2	0	0	1	1	4	4	4	3	1	0
276	2	2	1	2	1	2	3	4	4	0	1	2	0	0	1	1	0	0	4	1	0	0	1	3	1	2	2	4	1	0	3	1	1	0	0	4	4	3	4	3	3	4	1	1	0	0	4	4	1
277	2	2	1	2	1	1	1	3	4	3	1	3	0	4	1	0	0	0	3	1	0	0	2	0	0	4	1	4	1	2	3	3	1	2	2	1	2	1	0	1	2	0	0	1	4	4	4	3	1
278	2	2	1	2	2	2	3	4	4	3	3	4	4	4	3	3	2	1	2	3	1	1	3	3	1	3	3	4	3	3	3	1	3	4	4	3	1	0	0	1	0	0	0	4	4	4	1	0	1
279	2	2	1	1	1	2	3	3	4	0	1	1	2	2	2	3	1	1	4	3	1	1	4	1	4	2	1	3	4	3	2	0	2	1	3	1	4	3	0	1	1	0	1	2	3	4	4	1	1
280	2	2	1	1	2	2	3	3	3	1	2	2	2	3	2	2	2	0	3	1	1	1	1	1	2	1	1	2	2	2	2	2	1	2	2	1	2	2	2	1	2	1	0	2	3	3	3	1	2
281	1	1	1	2	1	2	3	4	4	0	4	4	4	4	3	4	4	1	4	3	3	4	3	3	1	4	3	4	4	4	3	0	4	4	4	3	0	0	2	0	0	1	1	4	4	4	3	1	0
282	2	2	1	2	1	2	3	4	5	0	1	0	2	2	4	3	1	0	4	3	1	3	3	2	1	3	2	2	1	3	2	0	1	2	3	2	2	1	1	1	1	1	0	3	3	3	3	3	0
283	2	2	1	2	1	4	2	3	3	1	2	2	2	0	2	0	1	1	2	3	3	3	1	1	2	3	4	4	0	4	1	4	1	4	4	1	4	4	1	1	1	1	0	4	4	4	4	4	4
284	2	1	1	1	1	1	3	4	3	1	2	1	1	4	4	4	1	0	2	4	4	1	1	0	1	3	1	2	1	4	3	0	4	4	4	3	0	0	2	0	0	1	1	4	4	4	3	1	0
285	2	2	1	2	1	1	3	4	5	1	4	3	2	4	4	1	1	1	2	1	1	4	4	1	4	2	2	1	4	4	3	0	4	4	4	3	0	0	2	0	0	1	1	4	4	4	3	1	0
286	2	2	1	1	2	1	3	3	3	0	1	4	4	4	4	4	3	2	3	3	3	1	2	3	1	3	3	2	2	3	3	2	1	2	2	3	3	2	1	2	1	1	1	3	4	4	4	4	2
287	1	1	1	1	1	1	2	3	2	1	2	1	1	1	4	4	1	0	1	1	1	0	0	4	2	0	0	1	0	1	2	1	2	3	3	1	2	0	1	0	0	2	1	1	0	3	4	1	0
288	2	2	1	1	2	1	3	2	3	0	0	0	1	2	0	2	1	2	3	1	0	3	4	2	0	1	0	3	2	3	1	4	0	3	2	1	4	3	4	3	1	3	1	3	4	4	4	1	3
289	2	2	1	1	2	1	3	4	5	0	4	3	3	3	1	4	4	0	3	3	3	3	3	1	0	3	3	3	3	3	1	3	2	3	3	1	3	3	1	1	2	1	1	3	2	3	3	2	2
290	2	2	1	1	2	1	3	4	2	0	2	2	2	1	1	1	1	1	1	1	1	0	1	4	1	1	1	0	3	2	2	2	0	2	1	2	2	3	1	0	1	1	1	2	1	1	0	1	1
291	2	2	1	2	1	1	3	4	4	1	2	0	2	2	2	3	4	2	2	4	4	4	4	2	4	4	4	2	4	3	3	1	4	3	4	1	2	1	0	1	0	1	1	2	2	3	3	1	0
292	2	2	1	1	2	1	3	4	3	1	2	2	1	2	3	4	4	4	3	3	3	4	3	2	1	3	3	2	2	4	3	0	4	4	4	3	0	0	2	0	0	1	1	4	4	4	3	1	0
293	2	1	1	1	1	1	3	2	3	0	3	1	2	2	2	1	1	1	1	1	1	1	1	1	0	3	3	3	2	3	3	2	2	3	3	1	3	1	1	1	1	1	1	3	4	4	4	2	2
294	2	2	1	1	2	1	3	3	3	1	3	3	3	3	4	0	4	3	3	3	3	3	3	1	0	2	2	1	1	2	3	1	2	3	3	2	4	1	1	2	2	0	0	0	3	4	3	2	2
295	2	2	1	1	2	1	3	4	3	0	4	0	4	4	4	1	1	3	1	1	0	3	1	3	0	1	0	4	0	3	4	4	0	4	0	0	4	1	1	1	4	1	1	2	1	4	4	1	4
296	2	2	1	1	1	1	3	2	4	1	3	2	1	4	1	3	1	1	1	1	1	4	2	1	4	1	2	1	3	4	3	0	4	4	4	3	0	0	2	0	0	1	1	4	4	4	3	1	0
297	2	2	1	1	2	1	3	4	4	1	4	4	3	4	3	4	3	0	1	1	4	4	4	1	2	4	3	4	4	4	3	0	4	4	4	3	0	0	2	0	0	1	1	4	4	4	3	1	0
298	2	2	1	1	2	1	3	3	2	1	2	1	2	4	3	2	1	1	2	1	1	2	2	1	1	1	1	1	1	4	3	0	4	4	4	3	0	0	2	0	0	1	1	4	4	4	3	1	0
299	2	2	1	1	1	1	3	3	2	1	1	1	1	1	1	1	1	0	3	1	1	1	1	1	1	2	2	2	2	1	1	1	1	1	1	1	1	1	1	1	1	1	1	1	3	3	3	2	2
300	2	2	1	1	2	1	3	4	2	0	0	1	2	4	0	0	4	4	4	1	1	4	4	0	1	2	1	3	2	1	2	2	2	3	3	2	1	2	1	1	0	2	3	2	1	2	1	3	1
301	2	2	1	1	1	1	3	4	3	2	1	3	2	4	0	1	1	0	3	0	0	0	2	1	1	1	1	1	1	4	3	0	4	4	4	3	0	0	2	0	0	1	1	4	4	4	3	1	0
302	2	2	1	1	1	1	3	3	1	1	2	2	3	1	3	1	1	0	1	1	1	1	1	4	4	2	1	2	3	4	3	0	4	4	4	3	0	0	2	0	0	1	1	4	4	4	3	1	0
303	2	2	1	1	2	1	3	1	2	0	1	0	0	3	1	1	1	1	1	1	1	1	2	3	0	1	0	1	1	1	3	3	0	1	1	1	1	1	3	3	3	3	3	2	4	4	4	1	4
[truncated: 33 more columns]
